# Supplementary material for: Proposed medical school curricula for 3D printing
Source: 3D Print Med. 2025 Dec 2;11:57. doi: 10.1186/s41205-025-00306-6 (PMC12673675; doi:10.1186/s41205-025-00306-6)
Supplement: Supplementary file 1 — Supplementary Material 1 [file 41205_2025_306_MOESM1_ESM.zip]

Archive with 1,722 entries (1,713 files):
- Supporting DICOM and STLs/
- __MACOSX/._Supporting DICOM and STLs
- Supporting DICOM and STLs/.DS_Store
- __MACOSX/Supporting DICOM and STLs/._.DS_Store
- Supporting DICOM and STLs/Renal Cell Ca/
- __MACOSX/Supporting DICOM and STLs/._Renal Cell Ca
- Supporting DICOM and STLs/Mini-CABG/
- __MACOSX/Supporting DICOM and STLs/._Mini-CABG
- Supporting DICOM and STLs/Atrial Fib Watch/
- __MACOSX/Supporting DICOM and STLs/._Atrial Fib Watch
- Supporting DICOM and STLs/Renal Cell Ca/Collecting system .stl
- __MACOSX/Supporting DICOM and STLs/Renal Cell Ca/._Collecting system .stl
- Supporting DICOM and STLs/Renal Cell Ca/Anonymized DICOMs/
- __MACOSX/Supporting DICOM and STLs/Renal Cell Ca/._Anonymized DICOMs
- Supporting DICOM and STLs/Renal Cell Ca/Kidney_hollowed.stl
- __MACOSX/Supporting DICOM and STLs/Renal Cell Ca/._Kidney_hollowed.stl
- Supporting DICOM and STLs/Renal Cell Ca/Artery.stl
- __MACOSX/Supporting DICOM and STLs/Renal Cell Ca/._Artery.stl
- Supporting DICOM and STLs/Renal Cell Ca/Vein.stl
- __MACOSX/Supporting DICOM and STLs/Renal Cell Ca/._Vein.stl
- Supporting DICOM and STLs/Renal Cell Ca/Tumor.stl
- __MACOSX/Supporting DICOM and STLs/Renal Cell Ca/._Tumor.stl
- Supporting DICOM and STLs/Mini-CABG/Anonymized DICOMs/
- __MACOSX/Supporting DICOM and STLs/Mini-CABG/._Anonymized DICOMs
- Supporting DICOM and STLs/Mini-CABG/Mini-CABG 50% Scale.stl
- __MACOSX/Supporting DICOM and STLs/Mini-CABG/._Mini-CABG 50% Scale.stl
- Supporting DICOM and STLs/Atrial Fib Watch/Anonymized DICOMs/
- __MACOSX/Supporting DICOM and STLs/Atrial Fib Watch/._Anonymized DICOMs
- Supporting DICOM and STLs/Atrial Fib Watch/Left Atrium & Appendage.stl
- __MACOSX/Supporting DICOM and STLs/Atrial Fib Watch/._Left Atrium & Appendage.stl
- Supporting DICOM and STLs/Renal Cell Ca/Anonymized DICOMs/5.5mm/
- __MACOSX/Supporting DICOM and STLs/Renal Cell Ca/Anonymized DICOMs/._5.5mm
- Supporting DICOM and STLs/Renal Cell Ca/Anonymized DICOMs/1.5mm/
- __MACOSX/Supporting DICOM and STLs/Renal Cell Ca/Anonymized DICOMs/._1.5mm
- Supporting DICOM and STLs/Mini-CABG/Anonymized DICOMs/LTK-05-MIH-0886260088.dcm
- __MACOSX/Supporting DICOM and STLs/Mini-CABG/Anonymized DICOMs/._LTK-05-MIH-0886260088.dcm
- Supporting DICOM and STLs/Mini-CABG/Anonymized DICOMs/LTK-05-MIH-0886260077.dcm
- __MACOSX/Supporting DICOM and STLs/Mini-CABG/Anonymized DICOMs/._LTK-05-MIH-0886260077.dcm
- Supporting DICOM and STLs/Mini-CABG/Anonymized DICOMs/LTK-05-MIH-0886260063.dcm
- __MACOSX/Supporting DICOM and STLs/Mini-CABG/Anonymized DICOMs/._LTK-05-MIH-0886260063.dcm
- Supporting DICOM and STLs/Mini-CABG/Anonymized DICOMs/LTK-05-MIH-0886260275.dcm
- __MACOSX/Supporting DICOM and STLs/Mini-CABG/Anonymized DICOMs/._LTK-05-MIH-0886260275.dcm
- Supporting DICOM and STLs/Mini-CABG/Anonymized DICOMs/LTK-05-MIH-0886260261.dcm
- __MACOSX/Supporting DICOM and STLs/Mini-CABG/Anonymized DICOMs/._LTK-05-MIH-0886260261.dcm
- Supporting DICOM and STLs/Mini-CABG/Anonymized DICOMs/LTK-05-MIH-0886260249.dcm
- __MACOSX/Supporting DICOM and STLs/Mini-CABG/Anonymized DICOMs/._LTK-05-MIH-0886260249.dcm
- Supporting DICOM and STLs/Mini-CABG/Anonymized DICOMs/LTK-05-MIH-0886260301.dcm
- __MACOSX/Supporting DICOM and STLs/Mini-CABG/Anonymized DICOMs/._LTK-05-MIH-0886260301.dcm
- Supporting DICOM and STLs/Mini-CABG/Anonymized DICOMs/LTK-05-MIH-0886260315.dcm
- __MACOSX/Supporting DICOM and STLs/Mini-CABG/Anonymized DICOMs/._LTK-05-MIH-0886260315.dcm
- Supporting DICOM and STLs/Mini-CABG/Anonymized DICOMs/LTK-05-MIH-0886260329.dcm
- __MACOSX/Supporting DICOM and STLs/Mini-CABG/Anonymized DICOMs/._LTK-05-MIH-0886260329.dcm
- Supporting DICOM and STLs/Mini-CABG/Anonymized DICOMs/LTK-05-MIH-0886260103.dcm
- __MACOSX/Supporting DICOM and STLs/Mini-CABG/Anonymized DICOMs/._LTK-05-MIH-0886260103.dcm
- Supporting DICOM and STLs/Mini-CABG/Anonymized DICOMs/LTK-05-MIH-0886260117.dcm
- __MACOSX/Supporting DICOM and STLs/Mini-CABG/Anonymized DICOMs/._LTK-05-MIH-0886260117.dcm
- Supporting DICOM and STLs/Mini-CABG/Anonymized DICOMs/LTK-05-MIH-0886260116.dcm
- __MACOSX/Supporting DICOM and STLs/Mini-CABG/Anonymized DICOMs/._LTK-05-MIH-0886260116.dcm
- Supporting DICOM and STLs/Mini-CABG/Anonymized DICOMs/LTK-05-MIH-0886260102.dcm
- __MACOSX/Supporting DICOM and STLs/Mini-CABG/Anonymized DICOMs/._LTK-05-MIH-0886260102.dcm
- Supporting DICOM and STLs/Mini-CABG/Anonymized DICOMs/LTK-05-MIH-0886260328.dcm
- __MACOSX/Supporting DICOM and STLs/Mini-CABG/Anonymized DICOMs/._LTK-05-MIH-0886260328.dcm
- Supporting DICOM and STLs/Mini-CABG/Anonymized DICOMs/LTK-05-MIH-0886260314.dcm
- __MACOSX/Supporting DICOM and STLs/Mini-CABG/Anonymized DICOMs/._LTK-05-MIH-0886260314.dcm
- Supporting DICOM and STLs/Mini-CABG/Anonymized DICOMs/LTK-05-MIH-0886260300.dcm
- __MACOSX/Supporting DICOM and STLs/Mini-CABG/Anonymized DICOMs/._LTK-05-MIH-0886260300.dcm
- Supporting DICOM and STLs/Mini-CABG/Anonymized DICOMs/LTK-05-MIH-0886260248.dcm
- __MACOSX/Supporting DICOM and STLs/Mini-CABG/Anonymized DICOMs/._LTK-05-MIH-0886260248.dcm
- Supporting DICOM and STLs/Mini-CABG/Anonymized DICOMs/LTK-05-MIH-0886260260.dcm
- __MACOSX/Supporting DICOM and STLs/Mini-CABG/Anonymized DICOMs/._LTK-05-MIH-0886260260.dcm
- Supporting DICOM and STLs/Mini-CABG/Anonymized DICOMs/LTK-05-MIH-0886260274.dcm
- __MACOSX/Supporting DICOM and STLs/Mini-CABG/Anonymized DICOMs/._LTK-05-MIH-0886260274.dcm
- Supporting DICOM and STLs/Mini-CABG/Anonymized DICOMs/LTK-05-MIH-0886260062.dcm
- __MACOSX/Supporting DICOM and STLs/Mini-CABG/Anonymized DICOMs/._LTK-05-MIH-0886260062.dcm
- Supporting DICOM and STLs/Mini-CABG/Anonymized DICOMs/LTK-05-MIH-0886260076.dcm
- __MACOSX/Supporting DICOM and STLs/Mini-CABG/Anonymized DICOMs/._LTK-05-MIH-0886260076.dcm
- Supporting DICOM and STLs/Mini-CABG/Anonymized DICOMs/LTK-05-MIH-0886260089.dcm
- __MACOSX/Supporting DICOM and STLs/Mini-CABG/Anonymized DICOMs/._LTK-05-MIH-0886260089.dcm
- Supporting DICOM and STLs/Mini-CABG/Anonymized DICOMs/LTK-05-MIH-0886260060.dcm
- __MACOSX/Supporting DICOM and STLs/Mini-CABG/Anonymized DICOMs/._LTK-05-MIH-0886260060.dcm
- Supporting DICOM and STLs/Mini-CABG/Anonymized DICOMs/LTK-05-MIH-0886260074.dcm
- __MACOSX/Supporting DICOM and STLs/Mini-CABG/Anonymized DICOMs/._LTK-05-MIH-0886260074.dcm
- Supporting DICOM and STLs/Mini-CABG/Anonymized DICOMs/LTK-05-MIH-0886260048.dcm
- __MACOSX/Supporting DICOM and STLs/Mini-CABG/Anonymized DICOMs/._LTK-05-MIH-0886260048.dcm
- Supporting DICOM and STLs/Mini-CABG/Anonymized DICOMs/LTK-05-MIH-0886260289.dcm
- __MACOSX/Supporting DICOM and STLs/Mini-CABG/Anonymized DICOMs/._LTK-05-MIH-0886260289.dcm
- Supporting DICOM and STLs/Mini-CABG/Anonymized DICOMs/LTK-05-MIH-0886260262.dcm
- __MACOSX/Supporting DICOM and STLs/Mini-CABG/Anonymized DICOMs/._LTK-05-MIH-0886260262.dcm
- Supporting DICOM and STLs/Mini-CABG/Anonymized DICOMs/LTK-05-MIH-0886260276.dcm
- __MACOSX/Supporting DICOM and STLs/Mini-CABG/Anonymized DICOMs/._LTK-05-MIH-0886260276.dcm
- Supporting DICOM and STLs/Mini-CABG/Anonymized DICOMs/LTK-05-MIH-0886260316.dcm
- __MACOSX/Supporting DICOM and STLs/Mini-CABG/Anonymized DICOMs/._LTK-05-MIH-0886260316.dcm
- Supporting DICOM and STLs/Mini-CABG/Anonymized DICOMs/LTK-05-MIH-0886260302.dcm
- __MACOSX/Supporting DICOM and STLs/Mini-CABG/Anonymized DICOMs/._LTK-05-MIH-0886260302.dcm
- Supporting DICOM and STLs/Mini-CABG/Anonymized DICOMs/LTK-05-MIH-0886260114.dcm
- __MACOSX/Supporting DICOM and STLs/Mini-CABG/Anonymized DICOMs/._LTK-05-MIH-0886260114.dcm
- Supporting DICOM and STLs/Mini-CABG/Anonymized DICOMs/LTK-05-MIH-0886260100.dcm
- __MACOSX/Supporting DICOM and STLs/Mini-CABG/Anonymized DICOMs/._LTK-05-MIH-0886260100.dcm
- Supporting DICOM and STLs/Mini-CABG/Anonymized DICOMs/LTK-05-MIH-0886260128.dcm
- __MACOSX/Supporting DICOM and STLs/Mini-CABG/Anonymized DICOMs/._LTK-05-MIH-0886260128.dcm
- Supporting DICOM and STLs/Mini-CABG/Anonymized DICOMs/LTK-05-MIH-0886260129.dcm
- __MACOSX/Supporting DICOM and STLs/Mini-CABG/Anonymized DICOMs/._LTK-05-MIH-0886260129.dcm
- Supporting DICOM and STLs/Mini-CABG/Anonymized DICOMs/LTK-05-MIH-0886260101.dcm
- __MACOSX/Supporting DICOM and STLs/Mini-CABG/Anonymized DICOMs/._LTK-05-MIH-0886260101.dcm
- Supporting DICOM and STLs/Mini-CABG/Anonymized DICOMs/LTK-05-MIH-0886260115.dcm
- __MACOSX/Supporting DICOM and STLs/Mini-CABG/Anonymized DICOMs/._LTK-05-MIH-0886260115.dcm
- Supporting DICOM and STLs/Mini-CABG/Anonymized DICOMs/LTK-05-MIH-0886260303.dcm
- __MACOSX/Supporting DICOM and STLs/Mini-CABG/Anonymized DICOMs/._LTK-05-MIH-0886260303.dcm
- Supporting DICOM and STLs/Mini-CABG/Anonymized DICOMs/LTK-05-MIH-0886260317.dcm
- __MACOSX/Supporting DICOM and STLs/Mini-CABG/Anonymized DICOMs/._LTK-05-MIH-0886260317.dcm
- Supporting DICOM and STLs/Mini-CABG/Anonymized DICOMs/LTK-05-MIH-0886260277.dcm
- __MACOSX/Supporting DICOM and STLs/Mini-CABG/Anonymized DICOMs/._LTK-05-MIH-0886260277.dcm
- Supporting DICOM and STLs/Mini-CABG/Anonymized DICOMs/LTK-05-MIH-0886260263.dcm
- __MACOSX/Supporting DICOM and STLs/Mini-CABG/Anonymized DICOMs/._LTK-05-MIH-0886260263.dcm
- Supporting DICOM and STLs/Mini-CABG/Anonymized DICOMs/LTK-05-MIH-0886260288.dcm
- __MACOSX/Supporting DICOM and STLs/Mini-CABG/Anonymized DICOMs/._LTK-05-MIH-0886260288.dcm
- Supporting DICOM and STLs/Mini-CABG/Anonymized DICOMs/LTK-05-MIH-0886260049.dcm
- __MACOSX/Supporting DICOM and STLs/Mini-CABG/Anonymized DICOMs/._LTK-05-MIH-0886260049.dcm
- Supporting DICOM and STLs/Mini-CABG/Anonymized DICOMs/LTK-05-MIH-0886260075.dcm
- __MACOSX/Supporting DICOM and STLs/Mini-CABG/Anonymized DICOMs/._LTK-05-MIH-0886260075.dcm
- Supporting DICOM and STLs/Mini-CABG/Anonymized DICOMs/LTK-05-MIH-0886260061.dcm
- __MACOSX/Supporting DICOM and STLs/Mini-CABG/Anonymized DICOMs/._LTK-05-MIH-0886260061.dcm
- Supporting DICOM and STLs/Mini-CABG/Anonymized DICOMs/LTK-05-MIH-0886260059.dcm
- __MACOSX/Supporting DICOM and STLs/Mini-CABG/Anonymized DICOMs/._LTK-05-MIH-0886260059.dcm
- Supporting DICOM and STLs/Mini-CABG/Anonymized DICOMs/LTK-05-MIH-0886260065.dcm
- __MACOSX/Supporting DICOM and STLs/Mini-CABG/Anonymized DICOMs/._LTK-05-MIH-0886260065.dcm
- Supporting DICOM and STLs/Mini-CABG/Anonymized DICOMs/LTK-05-MIH-0886260071.dcm
- __MACOSX/Supporting DICOM and STLs/Mini-CABG/Anonymized DICOMs/._LTK-05-MIH-0886260071.dcm
- Supporting DICOM and STLs/Mini-CABG/Anonymized DICOMs/LTK-05-MIH-0886260298.dcm
- __MACOSX/Supporting DICOM and STLs/Mini-CABG/Anonymized DICOMs/._LTK-05-MIH-0886260298.dcm
- Supporting DICOM and STLs/Mini-CABG/Anonymized DICOMs/LTK-05-MIH-0886260267.dcm
- __MACOSX/Supporting DICOM and STLs/Mini-CABG/Anonymized DICOMs/._LTK-05-MIH-0886260267.dcm
- Supporting DICOM and STLs/Mini-CABG/Anonymized DICOMs/LTK-05-MIH-0886260273.dcm
- __MACOSX/Supporting DICOM and STLs/Mini-CABG/Anonymized DICOMs/._LTK-05-MIH-0886260273.dcm
- Supporting DICOM and STLs/Mini-CABG/Anonymized DICOMs/LTK-05-MIH-0886260313.dcm
- __MACOSX/Supporting DICOM and STLs/Mini-CABG/Anonymized DICOMs/._LTK-05-MIH-0886260313.dcm
- Supporting DICOM and STLs/Mini-CABG/Anonymized DICOMs/LTK-05-MIH-0886260307.dcm
- __MACOSX/Supporting DICOM and STLs/Mini-CABG/Anonymized DICOMs/._LTK-05-MIH-0886260307.dcm
- Supporting DICOM and STLs/Mini-CABG/Anonymized DICOMs/LTK-05-MIH-0886260139.dcm
- __MACOSX/Supporting DICOM and STLs/Mini-CABG/Anonymized DICOMs/._LTK-05-MIH-0886260139.dcm
- Supporting DICOM and STLs/Mini-CABG/Anonymized DICOMs/LTK-05-MIH-0886260111.dcm
- __MACOSX/Supporting DICOM and STLs/Mini-CABG/Anonymized DICOMs/._LTK-05-MIH-0886260111.dcm
- Supporting DICOM and STLs/Mini-CABG/Anonymized DICOMs/LTK-05-MIH-0886260105.dcm
- __MACOSX/Supporting DICOM and STLs/Mini-CABG/Anonymized DICOMs/._LTK-05-MIH-0886260105.dcm
- Supporting DICOM and STLs/Mini-CABG/Anonymized DICOMs/LTK-05-MIH-0886260104.dcm
- __MACOSX/Supporting DICOM and STLs/Mini-CABG/Anonymized DICOMs/._LTK-05-MIH-0886260104.dcm
- Supporting DICOM and STLs/Mini-CABG/Anonymized DICOMs/LTK-05-MIH-0886260110.dcm
- __MACOSX/Supporting DICOM and STLs/Mini-CABG/Anonymized DICOMs/._LTK-05-MIH-0886260110.dcm
- Supporting DICOM and STLs/Mini-CABG/Anonymized DICOMs/LTK-05-MIH-0886260138.dcm
- __MACOSX/Supporting DICOM and STLs/Mini-CABG/Anonymized DICOMs/._LTK-05-MIH-0886260138.dcm
- Supporting DICOM and STLs/Mini-CABG/Anonymized DICOMs/LTK-05-MIH-0886260306.dcm
- __MACOSX/Supporting DICOM and STLs/Mini-CABG/Anonymized DICOMs/._LTK-05-MIH-0886260306.dcm
- Supporting DICOM and STLs/Mini-CABG/Anonymized DICOMs/LTK-05-MIH-0886260312.dcm
- __MACOSX/Supporting DICOM and STLs/Mini-CABG/Anonymized DICOMs/._LTK-05-MIH-0886260312.dcm
- Supporting DICOM and STLs/Mini-CABG/Anonymized DICOMs/LTK-05-MIH-0886260272.dcm
- __MACOSX/Supporting DICOM and STLs/Mini-CABG/Anonymized DICOMs/._LTK-05-MIH-0886260272.dcm
- Supporting DICOM and STLs/Mini-CABG/Anonymized DICOMs/LTK-05-MIH-0886260266.dcm
- __MACOSX/Supporting DICOM and STLs/Mini-CABG/Anonymized DICOMs/._LTK-05-MIH-0886260266.dcm
- Supporting DICOM and STLs/Mini-CABG/Anonymized DICOMs/LTK-05-MIH-0886260299.dcm
- __MACOSX/Supporting DICOM and STLs/Mini-CABG/Anonymized DICOMs/._LTK-05-MIH-0886260299.dcm
- Supporting DICOM and STLs/Mini-CABG/Anonymized DICOMs/LTK-05-MIH-0886260070.dcm
- __MACOSX/Supporting DICOM and STLs/Mini-CABG/Anonymized DICOMs/._LTK-05-MIH-0886260070.dcm
- Supporting DICOM and STLs/Mini-CABG/Anonymized DICOMs/LTK-05-MIH-0886260064.dcm
- __MACOSX/Supporting DICOM and STLs/Mini-CABG/Anonymized DICOMs/._LTK-05-MIH-0886260064.dcm
- Supporting DICOM and STLs/Mini-CABG/Anonymized DICOMs/LTK-05-MIH-0886260058.dcm
- __MACOSX/Supporting DICOM and STLs/Mini-CABG/Anonymized DICOMs/._LTK-05-MIH-0886260058.dcm
- Supporting DICOM and STLs/Mini-CABG/Anonymized DICOMs/LTK-05-MIH-0886260099.dcm
- __MACOSX/Supporting DICOM and STLs/Mini-CABG/Anonymized DICOMs/._LTK-05-MIH-0886260099.dcm
- Supporting DICOM and STLs/Mini-CABG/Anonymized DICOMs/LTK-05-MIH-0886260072.dcm
- __MACOSX/Supporting DICOM and STLs/Mini-CABG/Anonymized DICOMs/._LTK-05-MIH-0886260072.dcm
- Supporting DICOM and STLs/Mini-CABG/Anonymized DICOMs/LTK-05-MIH-0886260066.dcm
- __MACOSX/Supporting DICOM and STLs/Mini-CABG/Anonymized DICOMs/._LTK-05-MIH-0886260066.dcm
- Supporting DICOM and STLs/Mini-CABG/Anonymized DICOMs/LTK-05-MIH-0886260258.dcm
- __MACOSX/Supporting DICOM and STLs/Mini-CABG/Anonymized DICOMs/._LTK-05-MIH-0886260258.dcm
- Supporting DICOM and STLs/Mini-CABG/Anonymized DICOMs/LTK-05-MIH-0886260270.dcm
- __MACOSX/Supporting DICOM and STLs/Mini-CABG/Anonymized DICOMs/._LTK-05-MIH-0886260270.dcm
- Supporting DICOM and STLs/Mini-CABG/Anonymized DICOMs/LTK-05-MIH-0886260264.dcm
- __MACOSX/Supporting DICOM and STLs/Mini-CABG/Anonymized DICOMs/._LTK-05-MIH-0886260264.dcm
- Supporting DICOM and STLs/Mini-CABG/Anonymized DICOMs/LTK-05-MIH-0886260338.dcm
- __MACOSX/Supporting DICOM and STLs/Mini-CABG/Anonymized DICOMs/._LTK-05-MIH-0886260338.dcm
- Supporting DICOM and STLs/Mini-CABG/Anonymized DICOMs/LTK-05-MIH-0886260304.dcm
- __MACOSX/Supporting DICOM and STLs/Mini-CABG/Anonymized DICOMs/._LTK-05-MIH-0886260304.dcm
- Supporting DICOM and STLs/Mini-CABG/Anonymized DICOMs/LTK-05-MIH-0886260310.dcm
- __MACOSX/Supporting DICOM and STLs/Mini-CABG/Anonymized DICOMs/._LTK-05-MIH-0886260310.dcm
- Supporting DICOM and STLs/Mini-CABG/Anonymized DICOMs/LTK-05-MIH-0886260106.dcm
- __MACOSX/Supporting DICOM and STLs/Mini-CABG/Anonymized DICOMs/._LTK-05-MIH-0886260106.dcm
- Supporting DICOM and STLs/Mini-CABG/Anonymized DICOMs/LTK-05-MIH-0886260112.dcm
- __MACOSX/Supporting DICOM and STLs/Mini-CABG/Anonymized DICOMs/._LTK-05-MIH-0886260112.dcm
- Supporting DICOM and STLs/Mini-CABG/Anonymized DICOMs/LTK-05-MIH-0886260113.dcm
- __MACOSX/Supporting DICOM and STLs/Mini-CABG/Anonymized DICOMs/._LTK-05-MIH-0886260113.dcm
- Supporting DICOM and STLs/Mini-CABG/Anonymized DICOMs/LTK-05-MIH-0886260107.dcm
- __MACOSX/Supporting DICOM and STLs/Mini-CABG/Anonymized DICOMs/._LTK-05-MIH-0886260107.dcm
- Supporting DICOM and STLs/Mini-CABG/Anonymized DICOMs/LTK-05-MIH-0886260311.dcm
- __MACOSX/Supporting DICOM and STLs/Mini-CABG/Anonymized DICOMs/._LTK-05-MIH-0886260311.dcm
- Supporting DICOM and STLs/Mini-CABG/Anonymized DICOMs/LTK-05-MIH-0886260305.dcm
- __MACOSX/Supporting DICOM and STLs/Mini-CABG/Anonymized DICOMs/._LTK-05-MIH-0886260305.dcm
- Supporting DICOM and STLs/Mini-CABG/Anonymized DICOMs/LTK-05-MIH-0886260339.dcm
- __MACOSX/Supporting DICOM and STLs/Mini-CABG/Anonymized DICOMs/._LTK-05-MIH-0886260339.dcm
- Supporting DICOM and STLs/Mini-CABG/Anonymized DICOMs/LTK-05-MIH-0886260265.dcm
- __MACOSX/Supporting DICOM and STLs/Mini-CABG/Anonymized DICOMs/._LTK-05-MIH-0886260265.dcm
- Supporting DICOM and STLs/Mini-CABG/Anonymized DICOMs/LTK-05-MIH-0886260271.dcm
- __MACOSX/Supporting DICOM and STLs/Mini-CABG/Anonymized DICOMs/._LTK-05-MIH-0886260271.dcm
- Supporting DICOM and STLs/Mini-CABG/Anonymized DICOMs/LTK-05-MIH-0886260259.dcm
- __MACOSX/Supporting DICOM and STLs/Mini-CABG/Anonymized DICOMs/._LTK-05-MIH-0886260259.dcm
- Supporting DICOM and STLs/Mini-CABG/Anonymized DICOMs/LTK-05-MIH-0886260067.dcm
- __MACOSX/Supporting DICOM and STLs/Mini-CABG/Anonymized DICOMs/._LTK-05-MIH-0886260067.dcm
- Supporting DICOM and STLs/Mini-CABG/Anonymized DICOMs/LTK-05-MIH-0886260073.dcm
- __MACOSX/Supporting DICOM and STLs/Mini-CABG/Anonymized DICOMs/._LTK-05-MIH-0886260073.dcm
- Supporting DICOM and STLs/Mini-CABG/Anonymized DICOMs/LTK-05-MIH-0886260098.dcm
- __MACOSX/Supporting DICOM and STLs/Mini-CABG/Anonymized DICOMs/._LTK-05-MIH-0886260098.dcm
- Supporting DICOM and STLs/Mini-CABG/Anonymized DICOMs/LTK-05-MIH-0886260014.dcm
- __MACOSX/Supporting DICOM and STLs/Mini-CABG/Anonymized DICOMs/._LTK-05-MIH-0886260014.dcm
- Supporting DICOM and STLs/Mini-CABG/Anonymized DICOMs/LTK-05-MIH-0886260000.dcm
- __MACOSX/Supporting DICOM and STLs/Mini-CABG/Anonymized DICOMs/._LTK-05-MIH-0886260000.dcm
- Supporting DICOM and STLs/Mini-CABG/Anonymized DICOMs/LTK-05-MIH-0886260028.dcm
- __MACOSX/Supporting DICOM and STLs/Mini-CABG/Anonymized DICOMs/._LTK-05-MIH-0886260028.dcm
- Supporting DICOM and STLs/Mini-CABG/Anonymized DICOMs/LTK-05-MIH-0886260216.dcm
- __MACOSX/Supporting DICOM and STLs/Mini-CABG/Anonymized DICOMs/._LTK-05-MIH-0886260216.dcm
- Supporting DICOM and STLs/Mini-CABG/Anonymized DICOMs/LTK-05-MIH-0886260202.dcm
- __MACOSX/Supporting DICOM and STLs/Mini-CABG/Anonymized DICOMs/._LTK-05-MIH-0886260202.dcm
- Supporting DICOM and STLs/Mini-CABG/Anonymized DICOMs/LTK-05-MIH-0886260389.dcm
- __MACOSX/Supporting DICOM and STLs/Mini-CABG/Anonymized DICOMs/._LTK-05-MIH-0886260389.dcm
- Supporting DICOM and STLs/Mini-CABG/Anonymized DICOMs/LTK-05-MIH-0886260404.dcm
- __MACOSX/Supporting DICOM and STLs/Mini-CABG/Anonymized DICOMs/._LTK-05-MIH-0886260404.dcm
- Supporting DICOM and STLs/Mini-CABG/Anonymized DICOMs/LTK-05-MIH-0886260362.dcm
- __MACOSX/Supporting DICOM and STLs/Mini-CABG/Anonymized DICOMs/._LTK-05-MIH-0886260362.dcm
- Supporting DICOM and STLs/Mini-CABG/Anonymized DICOMs/LTK-05-MIH-0886260376.dcm
- __MACOSX/Supporting DICOM and STLs/Mini-CABG/Anonymized DICOMs/._LTK-05-MIH-0886260376.dcm
- Supporting DICOM and STLs/Mini-CABG/Anonymized DICOMs/LTK-05-MIH-0886260410.dcm
- __MACOSX/Supporting DICOM and STLs/Mini-CABG/Anonymized DICOMs/._LTK-05-MIH-0886260410.dcm
- Supporting DICOM and STLs/Mini-CABG/Anonymized DICOMs/LTK-05-MIH-0886260160.dcm
- __MACOSX/Supporting DICOM and STLs/Mini-CABG/Anonymized DICOMs/._LTK-05-MIH-0886260160.dcm
- Supporting DICOM and STLs/Mini-CABG/Anonymized DICOMs/LTK-05-MIH-0886260174.dcm
- __MACOSX/Supporting DICOM and STLs/Mini-CABG/Anonymized DICOMs/._LTK-05-MIH-0886260174.dcm
- Supporting DICOM and STLs/Mini-CABG/Anonymized DICOMs/LTK-05-MIH-0886260148.dcm
- __MACOSX/Supporting DICOM and STLs/Mini-CABG/Anonymized DICOMs/._LTK-05-MIH-0886260148.dcm
- Supporting DICOM and STLs/Mini-CABG/Anonymized DICOMs/LTK-05-MIH-0886260149.dcm
- __MACOSX/Supporting DICOM and STLs/Mini-CABG/Anonymized DICOMs/._LTK-05-MIH-0886260149.dcm
- Supporting DICOM and STLs/Mini-CABG/Anonymized DICOMs/LTK-05-MIH-0886260175.dcm
- __MACOSX/Supporting DICOM and STLs/Mini-CABG/Anonymized DICOMs/._LTK-05-MIH-0886260175.dcm
- Supporting DICOM and STLs/Mini-CABG/Anonymized DICOMs/LTK-05-MIH-0886260161.dcm
- __MACOSX/Supporting DICOM and STLs/Mini-CABG/Anonymized DICOMs/._LTK-05-MIH-0886260161.dcm
- Supporting DICOM and STLs/Mini-CABG/Anonymized DICOMs/LTK-05-MIH-0886260377.dcm
- __MACOSX/Supporting DICOM and STLs/Mini-CABG/Anonymized DICOMs/._LTK-05-MIH-0886260377.dcm
- Supporting DICOM and STLs/Mini-CABG/Anonymized DICOMs/LTK-05-MIH-0886260411.dcm
- __MACOSX/Supporting DICOM and STLs/Mini-CABG/Anonymized DICOMs/._LTK-05-MIH-0886260411.dcm
- Supporting DICOM and STLs/Mini-CABG/Anonymized DICOMs/LTK-05-MIH-0886260405.dcm
- __MACOSX/Supporting DICOM and STLs/Mini-CABG/Anonymized DICOMs/._LTK-05-MIH-0886260405.dcm
- Supporting DICOM and STLs/Mini-CABG/Anonymized DICOMs/LTK-05-MIH-0886260363.dcm
- __MACOSX/Supporting DICOM and STLs/Mini-CABG/Anonymized DICOMs/._LTK-05-MIH-0886260363.dcm
- Supporting DICOM and STLs/Mini-CABG/Anonymized DICOMs/LTK-05-MIH-0886260388.dcm
- __MACOSX/Supporting DICOM and STLs/Mini-CABG/Anonymized DICOMs/._LTK-05-MIH-0886260388.dcm
- Supporting DICOM and STLs/Mini-CABG/Anonymized DICOMs/LTK-05-MIH-0886260203.dcm
- __MACOSX/Supporting DICOM and STLs/Mini-CABG/Anonymized DICOMs/._LTK-05-MIH-0886260203.dcm
- Supporting DICOM and STLs/Mini-CABG/Anonymized DICOMs/LTK-05-MIH-0886260217.dcm
- __MACOSX/Supporting DICOM and STLs/Mini-CABG/Anonymized DICOMs/._LTK-05-MIH-0886260217.dcm
- Supporting DICOM and STLs/Mini-CABG/Anonymized DICOMs/LTK-05-MIH-0886260029.dcm
- __MACOSX/Supporting DICOM and STLs/Mini-CABG/Anonymized DICOMs/._LTK-05-MIH-0886260029.dcm
- Supporting DICOM and STLs/Mini-CABG/Anonymized DICOMs/LTK-05-MIH-0886260001.dcm
- __MACOSX/Supporting DICOM and STLs/Mini-CABG/Anonymized DICOMs/._LTK-05-MIH-0886260001.dcm
- Supporting DICOM and STLs/Mini-CABG/Anonymized DICOMs/LTK-05-MIH-0886260015.dcm
- __MACOSX/Supporting DICOM and STLs/Mini-CABG/Anonymized DICOMs/._LTK-05-MIH-0886260015.dcm
- Supporting DICOM and STLs/Mini-CABG/Anonymized DICOMs/LTK-05-MIH-0886260003.dcm
- __MACOSX/Supporting DICOM and STLs/Mini-CABG/Anonymized DICOMs/._LTK-05-MIH-0886260003.dcm
- Supporting DICOM and STLs/Mini-CABG/Anonymized DICOMs/LTK-05-MIH-0886260017.dcm
- __MACOSX/Supporting DICOM and STLs/Mini-CABG/Anonymized DICOMs/._LTK-05-MIH-0886260017.dcm
- Supporting DICOM and STLs/Mini-CABG/Anonymized DICOMs/LTK-05-MIH-0886260201.dcm
- __MACOSX/Supporting DICOM and STLs/Mini-CABG/Anonymized DICOMs/._LTK-05-MIH-0886260201.dcm
- Supporting DICOM and STLs/Mini-CABG/Anonymized DICOMs/LTK-05-MIH-0886260215.dcm
- __MACOSX/Supporting DICOM and STLs/Mini-CABG/Anonymized DICOMs/._LTK-05-MIH-0886260215.dcm
- Supporting DICOM and STLs/Mini-CABG/Anonymized DICOMs/LTK-05-MIH-0886260229.dcm
- __MACOSX/Supporting DICOM and STLs/Mini-CABG/Anonymized DICOMs/._LTK-05-MIH-0886260229.dcm
- Supporting DICOM and STLs/Mini-CABG/Anonymized DICOMs/LTK-05-MIH-0886260375.dcm
- __MACOSX/Supporting DICOM and STLs/Mini-CABG/Anonymized DICOMs/._LTK-05-MIH-0886260375.dcm
- Supporting DICOM and STLs/Mini-CABG/Anonymized DICOMs/LTK-05-MIH-0886260361.dcm
- __MACOSX/Supporting DICOM and STLs/Mini-CABG/Anonymized DICOMs/._LTK-05-MIH-0886260361.dcm
- Supporting DICOM and STLs/Mini-CABG/Anonymized DICOMs/LTK-05-MIH-0886260407.dcm
- __MACOSX/Supporting DICOM and STLs/Mini-CABG/Anonymized DICOMs/._LTK-05-MIH-0886260407.dcm
- Supporting DICOM and STLs/Mini-CABG/Anonymized DICOMs/LTK-05-MIH-0886260349.dcm
- __MACOSX/Supporting DICOM and STLs/Mini-CABG/Anonymized DICOMs/._LTK-05-MIH-0886260349.dcm
- Supporting DICOM and STLs/Mini-CABG/Anonymized DICOMs/LTK-05-MIH-0886260188.dcm
- __MACOSX/Supporting DICOM and STLs/Mini-CABG/Anonymized DICOMs/._LTK-05-MIH-0886260188.dcm
- Supporting DICOM and STLs/Mini-CABG/Anonymized DICOMs/LTK-05-MIH-0886260177.dcm
- __MACOSX/Supporting DICOM and STLs/Mini-CABG/Anonymized DICOMs/._LTK-05-MIH-0886260177.dcm
- Supporting DICOM and STLs/Mini-CABG/Anonymized DICOMs/LTK-05-MIH-0886260163.dcm
- __MACOSX/Supporting DICOM and STLs/Mini-CABG/Anonymized DICOMs/._LTK-05-MIH-0886260163.dcm
- Supporting DICOM and STLs/Mini-CABG/Anonymized DICOMs/LTK-05-MIH-0886260162.dcm
- __MACOSX/Supporting DICOM and STLs/Mini-CABG/Anonymized DICOMs/._LTK-05-MIH-0886260162.dcm
- Supporting DICOM and STLs/Mini-CABG/Anonymized DICOMs/LTK-05-MIH-0886260176.dcm
- __MACOSX/Supporting DICOM and STLs/Mini-CABG/Anonymized DICOMs/._LTK-05-MIH-0886260176.dcm
- Supporting DICOM and STLs/Mini-CABG/Anonymized DICOMs/LTK-05-MIH-0886260189.dcm
- __MACOSX/Supporting DICOM and STLs/Mini-CABG/Anonymized DICOMs/._LTK-05-MIH-0886260189.dcm
- Supporting DICOM and STLs/Mini-CABG/Anonymized DICOMs/LTK-05-MIH-0886260348.dcm
- __MACOSX/Supporting DICOM and STLs/Mini-CABG/Anonymized DICOMs/._LTK-05-MIH-0886260348.dcm
- Supporting DICOM and STLs/Mini-CABG/Anonymized DICOMs/LTK-05-MIH-0886260360.dcm
- __MACOSX/Supporting DICOM and STLs/Mini-CABG/Anonymized DICOMs/._LTK-05-MIH-0886260360.dcm
- Supporting DICOM and STLs/Mini-CABG/Anonymized DICOMs/LTK-05-MIH-0886260406.dcm
- __MACOSX/Supporting DICOM and STLs/Mini-CABG/Anonymized DICOMs/._LTK-05-MIH-0886260406.dcm
- Supporting DICOM and STLs/Mini-CABG/Anonymized DICOMs/LTK-05-MIH-0886260374.dcm
- __MACOSX/Supporting DICOM and STLs/Mini-CABG/Anonymized DICOMs/._LTK-05-MIH-0886260374.dcm
[truncated: 1,422 more entries]
